# Supplementary material for: Group B Streptococci lyse endothelial cells to infect the brain in a zebrafish meningitis model
Source: PLoS Biol. 2025 Jul 3;23(7):e3003236. doi: 10.1371/journal.pbio.3003236 (PMC12244714; doi:10.1371/journal.pbio.3003236)
Supplement: S1 Data — Data for each figure and supplemental figure is listed under its own tab. (XLSX) [file pbio.3003236.s010.xlsx]

## Sheet: Figure 1
Figure 1
Figure 1B
Experiment 1- this data was graphed in the manuscript															Experiment 2
12hpi					16hpi					24hpi					24hpi					31hpi
43 CFU		220 CFU			43 CFU		220 CFU			43 CFU		220 CFU				50CFU	200CFU				50CFU	200CFU
Fish	Total Area	Fish	Total Area		Fish	Total Area	Fish	Total Area		Fish	Total Area	Fish	Total Area		Fish	Total Area	Fish	Total Area		Fish	Total Area	Fish	Total Area
A1	0	E1	307		A1	1231	E1	11920		A1	4028	E1	19076		A1	2420	G1	3723		A1	5125	G1	8216
A2	0	E2	221		A2	27	E2	13007		A2	4134	E2	15831		A2	6541	G2	0		A2	12486	G2	0
A3	11	E3	0		A3	493	E3	2640		A3	5231	E3	10874		A3	465	G3	6319		A3	2265	G3	8947
A4	103	E4	135		A4	5027	E4	2539		A4	6578	E4	6099		A4	66	G4	3150		A4	910	G4	4509
A5	23	E5	0		A5	15194	E5	41692		A5	9127	E5	14121		A5	3349	G5	6977		A5	5720	G5	8962
A6	249	E6	200		A6	316	E6	7167		A6	1520	E6	9103		A6	8825	G6	5117		A6	9774	G6	7943
A7	526	E7	2567		A7	15492	E7	34224		A7	11410	E7	12626		A7	1296	G7	5796		A7	1164	G7	10192
A8	463	E8	149		A8	6213	E8	4846		A8	13896	E8	11328		A8	64	G8	843		A8	3233	G8	1321
A9	0	E9	7550		A9	44	E9	17188		A9	1	E9	18116		A9	1386	G9	887		A9	4291	G9	3379
A10	1439	E10	483		A10	4206	E10	7806		A10	10098	E10	18620		A10	4599	G10	4852		A10	5616	G10	6161
A11	7	E11	7070		A11	4977	E11	23158		A11	12672	E11	16792		A11	1401	G11	6778		A11	4500	G11	8964
A12	119	E12	3977		A12	12417	E12	29285		A12	10222	E12	14064		A12	3152	G12	1129		A12	7754	G12	2031
B1	465	F1	341		B1	32945	F1	5429		B1	14975	F1	8182		B1	3359	H1	1329		B1	7180	H1	1845
B2	1843	F2	1373		B2	19732	F2	18573		B2	15716	F2	9431		B2	12	H2	1602		B2	0	H2	3154
B3	0	F3	1717		B3	980	F3	13208		B3	16030	F3	6700		B3	5398	H3	5411		B3	7839	H3	7632
B4	17	F4	2587		B4	822	F4	30727		B4	15813	F4	12112		B4	551	H4	8391		B4	2725	H4	9141
B5	81	F5	8118		B5	28936	F5	19216		B5	17247	F5	30038		B5	1085	H5	7327		B5	9218	H5	13987
B6	21	F6	634		B6	42	F6	327		B6	0	F6	11983		B6	0	H6	0		B6	0	H6	6032
B7	8	F7	306		B7	1363	F7	27307		B7	5420	F7	13872		B7	3673	H7	119		B7	9616	H7	514
B8	0	F8	2630		B8	8	F8	33939		B8	2761	F8	14827		B8	620	H8	2478		B8	2770	H8	8737
B9	0	F9	91		B9	4245	F9	11341		B9	7379	F9	9081		B9	779	H9	5374		B9	3005	H9	7614
B10	10	F10	559		B10	331	F10	6390		B10	2273	F10	27538		B10	1051	H10	3516		B10	3695	H10	5859
B11	13	F11	894		B11	2090	F11	22572		B11	8227	F11	14759		B11	633	H11	2508		B11	3896	H11	6441
B12	192	F12	4427		B12	2377	F12	41300		B12	5744	F12	16552		B12	4122	H12	1012		B12	10653	H12	3490
Average	232.917	Average	1930.67		Average	6646.17	Average	17741.7		Average	8354.25	Average	14238.5		Average	2285.29	Average	3526.58		Average	5143.12	Average	6044.62
Stanard deviation	466.467	Stanard deviation	2520.06		Stanard deviation	9364.08	Stanard deviation	12596.4		Stanard deviation	5428.78	Stanard deviation	5775.46		Stanard deviation	2323.33	Stanard deviation	2623.95		Stanard deviation	3492.56	Stanard deviation	3511.55
Figure 1C
Experiment 1					Experiment 2- part of this data was graphed in the manuscript							Experiment 3					Experiment 4
% Survival					Survival							Survival	300 CFU				Survival
Time	36 CFU GBS/Fish	50 CFU GBS/Fish	200 CFU GBS/Fish		Group	Time	# alive	# dead	prop alive	% alive		Time	# larvae alive	# dead	% survival		150 CFU	Time	# larvae alive	# dead	% survival
0hr	100	100	100		Untouched	0 hpi	24	0	1	100		0hpi	24	0	100			0hr	20	0	100
24hrs	100	100	100			24 hpi	24	0	1	100		24hpi	24	0	100			18hpi	11	9	55
48hrs	20.8333	12.5	16.6667			48 hpi	24	0	1	100		48hpi	6	18	25			24hpi	8	12	0.333333
72hrs	20.8333	8.33333	12.5			72 hpi	24	0	1	100							50 CFU	0hr	21	0	100
					PBS injected	0 hpi	24	0	1	100								18hpi	16	5	76.1905
						24 hpi	24	0	1	100								24hpi	13	8	0.541667
						48 hpi	24	0	1	100
						72 hpi	24	0	1	100
					23.5 CFU	0 hpi	24	0	1	100
						24 hpi	24	0	1	100
						48 hpi	10	14	0.416667	41.6667
						72 hpi	10	14	0.416667	41.6667
					67.5 CFU	0 hpi	24	0	1	100
						24 hpi	24	0	1	100
						48 hpi	1	23	0.0416667	4.16667
						72 hpi	0	24	0	0
					118.5 CFU	0 hpi	24	0	1	100
						24 hpi	24	0	1	100
						48 hpi	0	24	0	0
						72 hpi	-	-	-	-
					180.5 CFU	0 hpi	24	0	1	100
						24 hpi	23	1	0.958333	95.8333
						48 hpi	1	23	0.0416667	4.16667
						72 hpi	0	24	0	0
					498.5 CFU	0 hpi	24	0	1	100
						24 hpi	22	2	0.916667	91.6667
						48 hpi	0	24	0	0
						72 hpi	-	-	-	-
					527 CFU	0 hpi	24	0	1	100
						24 hpi	23	1	0.958333	95.8333
						48 hpi	0	24	0	0
						72 hpi	-	-	-	-
Figure 1E
Experiment 1- this data was graphed in the manuscript						Experiment 2
	# larvae with GBS in brain
Group	0hpi	12hpi	16hpi	24hpi		Group	0hpi	16hpi	18hpi	21hpi	24hpi
50 CFU	0	4	15	22		200 CFU	0	13	14	16	16	n = 20 larvae
250 CFU	0	15	23	23		50 CFU	0	9	10	13	14	n = 21 larvae
n= 24 larvae per group
Figure 1G
Experiment 1			Experiment 2- this data was graphed in the manuscript					Experiment 3
% Survival			% Survival					% Survival
Time	100 CFU ∆iagA GBS		Time	WT	100 CFU ∆iagA GBS	1000 CFU ∆iagA GBS		Time	WT	∆iagA, 2000CFU
0hr	100		0hr	100	100	100		0hrs	100	100
24hrs	100		24hrs	100	100	100		24hrs	92.1053	100
48hrs	100		48hrs	25	100	100		48hrs	19.3906	89.4737
Figure 1H
Experiment 1- this data was graphed in the manuscript
WT
FIsh	Total Area		∆iagA
WellA01_ChannelGFP_Seq0000.tif	6040		FIsh	Total Area
WellA02_ChannelGFP_Seq0001.tif	2733		WellE01_ChannelGFP_Seq0048.tif	0
WellA03_ChannelGFP_Seq0002.tif	1400		WellE02_ChannelGFP_Seq0049.tif	0
WellA04_ChannelGFP_Seq0003.tif	7546		WellE03_ChannelGFP_Seq0050.tif	0
WellA05_ChannelGFP_Seq0004.tif	3331		WellE04_ChannelGFP_Seq0051.tif	0
WellA06_ChannelGFP_Seq0005.tif	3702		WellE05_ChannelGFP_Seq0052.tif	0
WellA07_ChannelGFP_Seq0006.tif	6735		WellE06_ChannelGFP_Seq0053.tif	0
WellA08_ChannelGFP_Seq0007.tif	2187		WellE07_ChannelGFP_Seq0054.tif	0
WellA09_ChannelGFP_Seq0008.tif	6650		WellE08_ChannelGFP_Seq0055.tif	0
WellA10_ChannelGFP_Seq0009.tif	2028		WellE09_ChannelGFP_Seq0056.tif	0
WellA11_ChannelGFP_Seq0010.tif	8388		WellE10_ChannelGFP_Seq0057.tif	0
WellA12_ChannelGFP_Seq0011.tif	2715		WellE11_ChannelGFP_Seq0058.tif	0
WellB01_ChannelGFP_Seq0023.tif	3620		WellE12_ChannelGFP_Seq0059.tif	0
WellB02_ChannelGFP_Seq0022.tif	8714		WellF02_ChannelGFP_Seq0070.tif	0
WellB04_ChannelGFP_Seq0020_GFP.tif	3852		WellF03_ChannelGFP_Seq0069.tif	0
WellB05_ChannelGFP_Seq0019.tif	6240		WellF04_ChannelGFP_Seq0068.tif	0
WellB06_ChannelGFP_Seq0018.tif	5256		WellF05_ChannelGFP_Seq0067.tif	0
WellB07_ChannelGFP_Seq0017.tif	2943		WellF06_ChannelGFP_Seq0066.tif	0
WellB08_ChannelGFP_Seq0016.tif	2622		WellF07_ChannelGFP_Seq0065.tif	0
WellB09_ChannelGFP_Seq0015.tif	5881		WellF08_ChannelGFP_Seq0064.tif	0
WellB10_ChannelGFP_Seq0014.tif	2278		WellF09_ChannelGFP_Seq0063.tif	0
WellB11_ChannelGFP_Seq0013.tif	6308		WellF10_ChannelGFP_Seq0062.tif	0
WellB12_ChannelGFP_Seq0012.tif	3143		WellF11_ChannelGFP_Seq0061.tif	0
Average	4535.3		WellF12_ChannelGFP_Seq0060.tif	0
			Average	0

## Sheet: Figure 2
Figure 2
Figure 2B
Experiment 1- this data was graphed in the manuscript						Experiment 2
Fish #	# colonies	# colonies at branch points (bp)	# col not at bp	Prop of col at bp		Fish #	# colonies	# colonies at branch points (bp)	# col not at bp	Prop of col at bp
1	9	4	5	0.444444		1	4	2	2	0.5
2	8	4	4	0.5		2	4	2	2	0.5
3	4	2	2	0.5		5	2	1	1	0.5
4	6	2	4	0.333333		6	4	3	1	0.75
5	7	4	3	0.571429		9	1	0	1	0
6	10	7	3	0.7		10	3	2	1	0.666667
8	9	5	4	0.555556		1	1	0	1	0
11	5	3	2	0.6		4	11	5	6	0.454545
12	2	1	1	0.5		5	0	0	0	-
13	2	2	0	1		8	7	5	2	0.714286
14	8	3	5	0.375		9	3	3	0	1
Average	6.36364	3.36364	2.8	0.552706		11	3	2	1	0.666667
	70 total col					1	4	1	3	0.25
						4	3	3	0	1
	straight vessels	bifurcations				5	5	3	2	0.6
Expected	0.888496	0.111504				8	7	4	3	0.571429
Expected * 70	62.1947	7.8053				9	3	1	2	0.333333
						12	5	5	0	1
						1	1	1	0	1
						4	4	3	1	0.75
						5	4	3	1	0.75
						Average	79	2.33333	1.42857	0.605628
Figure 2D
Experiment 1- this data was graphed in the manuscript
Time (hpi)	11	11.0667	11.1333	11.2	11.2667	11.3333	11.4	11.4667	11.5333	11.6	11.6667	11.7333	11.8	11.8667	11.9333	12	12.0667	12.1333	12.2	12.2667	12.3333	12.4	12.4667	12.5333	12.6	12.6667	12.7333	12.8	12.8667	12.9333	13	13.0667	13.1333	13.2	13.2667	13.3333	13.4	13.4667	13.5333	13.6	13.6667	13.7333	13.8	13.8667	13.9333	14	14.0667	14.1333	14.2
# microcolonies	3	4	5	4	2	2	2	3	3	4	4	3	2	1	1	2	3	4	2	3	3	2	3	4	4	4	5	5	6	6	5	4	4	4	3	5	6	6	4	5	4	4	3	5	5	5	4	6	4
Figure 2F
Experiment 1- this data was graphed in the manuscript			Experiment 2				Experiment 3
Vessel #	GBS in Endothelial cell?		Fish #	Vessel #	GBS in Endothelial cell?		Fish #	Vessel #	GBS in Endothelial cell?
Vessel 4	0		1	1	0		1	1	0
Vessel 6	0		1	2	0		2	1	0
Vessel 7	0		1	1a	0		3	1	0
Vessel 9	0		2	1	0		4	1	0
Vessel 10	0		2	2	0		5	1	0
Vessel 11	0		2	3	0		7	1	0
Vessel 12	0		2	4	0		8	1	0
Vessel 13	0		3	1	0		9	1	0
Vessel 14	0		3	2	0		10	1	0
Vessel 16	0		3	2a	0		11	1	0
Vessel 18	0		4	1	0		13	1	0
Vessel 19	0		5	1	0		1	2	0
Vessel 20	0		5	2	0		2	2	0
Vessel 21	0		5	3	0		2	4	0
Vessel 22	0		5	2a	0		6	2	0
Vessel 23	0		6	1	0		4	3	0
Vessel 24	0		6	2	0		9	3	0
Sum	0		7	1	0		9	2	0
			7	2	0			Sum	0
Total vessel = 17			8	1	0
			8	2	0			n= 18 vessels
			9	1	0
			9	2	0
			9	1a	0
			10	1	0
			11	1	0
			11	2	0
			11	2a	0
			11	3	0
			11	4	0
			11	2b	0
				Sum	0
				n= 31 vessels
Figure 2H
Experiment 1- this data was graphed in the manuscript
NO Dynasore			WITH Dynasore
Fish #	GBS brain entry?		Fish #	GBS brain entry?
1	1		1	1
2	1		2	1
3	1		3	1
4	1		4	1
5	1		5	0
6	1		6	1
7	1		7	1
8	1		8	1
9	1		9	0
10	0		10	0
11	1		11	1
12	0		12	1
13	0		13	1
14	1		14	1
15	0		15	1
Total	11		Total	12
Figure 2J
Experiment 1- this data was graphed in the manuscript						Experiment 2
PBS		1:5 LC				PBS		1:5 LC
Fish	Total Area	Image	Total Area			Fish	Total Area	Fish	Total Area
A1	875	D1	80			A1	548	E1	87
A2	1191	D2	175			A2	722	E2	103
A3	729	D3	57			A3	773	E3	7
A4	1171	D4	674			A4	481	E4	78
A5	4273	D5	243			A5	736	E7	6
A6	4181	D7	572			A6	818	E8	0
A7	7027	D8	181			A7	1025	E9	610
A8	1041	D9	614			A8	642	E10	30
A9	1844	D10	207			A9	1166	E11	52
A10	989	D11	456			A10	972	E12	17
A11	2784	D12	56			A11	742	F1	44
A12	2521	E1	63			A12	1064	F2	12
B1	4650	E2	150			B1	789	F4	30
B2	1202	E3	1			B2	1269	F5	0
B3	2473	E4	219			B3	704	F6	12
B4	1738	E5	369			B4	2150	F7	39
B5	1061	E6	242			B5	894	F8	5
B6	3924	E7	569			B6	1215	F9	56
B7	1576	E8	304			B8	1052	F10	50
B8	1230	E9	8			B9	512	F11	27
B9	15176	E11	585			B10	552	F12	103
B10	1932	E12	330			B11	1373	G1	91
B11	2486	F1	82			B12	710	G2	153
B12	3379	F2	722			C2	1092	G3	448
C1	1173	F3	690			C3	336	G4	206
C2	7196	F4	517			C4	821	G5	67
C3	96	F6	90			C5	1218	G6	14
C4	3252	Average	305.778			C6	346	G8	2
C5	3044					C7	1436	G9	22
C6	1475					C8	898	G10	118
Average	2856.3					C11	667	G11	27
						C12	667	H1	75
						Average	887.188	Average	80.9688
Figure 2L
Experiment 1- this data was graphed in the manuscript
PBS			1:5 LC
Fish	Total Area		Fish	Total Area
WellA01_ChannelGFP_Seq0000_WellA01_ChannelGFP_Seq0000_RGB.tif	196074		WellD01_ChannelGFP_Seq0030_WellD01_ChannelGFP_Seq0030_RGB.tif	39603
WellA02_ChannelGFP_Seq0001_WellA02_ChannelGFP_Seq0001_RGB.tif	40949		WellD02_ChannelGFP_Seq0031_WellD02_ChannelGFP_Seq0031_RGB.tif	32387
WellA03_ChannelGFP_Seq0002_WellA03_ChannelGFP_Seq0002_RGB.tif	51440		WellD03_ChannelGFP_Seq0032_WellD03_ChannelGFP_Seq0032_RGB.tif	26592
WellA04_ChannelGFP_Seq0003_WellA04_ChannelGFP_Seq0003_RGB.tif	17583		WellD04_ChannelGFP_Seq0033_WellD04_ChannelGFP_Seq0033_RGB.tif	25389
WellA05_ChannelGFP_Seq0004_WellA05_ChannelGFP_Seq0004_RGB.tif	39768		WellD05_ChannelGFP_Seq0034_WellD05_ChannelGFP_Seq0034_RGB.tif	242332
WellA06_ChannelGFP_Seq0005_WellA06_ChannelGFP_Seq0005_RGB.tif	40309		WellD06_ChannelGFP_Seq0035_WellD06_ChannelGFP_Seq0035_RGB.tif	27621
WellA07_ChannelGFP_Seq0006_WellA07_ChannelGFP_Seq0006_RGB.tif	40268		WellD07_ChannelGFP_Seq0036_WellD07_ChannelGFP_Seq0036_RGB.tif	223985
WellA08_ChannelGFP_Seq0007_WellA08_ChannelGFP_Seq0007_RGB.tif	35613		WellD08_ChannelGFP_Seq0037_WellD08_ChannelGFP_Seq0037_RGB.tif	522043
WellA09_ChannelGFP_Seq0008_WellA09_ChannelGFP_Seq0008_RGB.tif	25665		WellD09_ChannelGFP_Seq0038_WellD09_ChannelGFP_Seq0038_RGB.tif	31071
WellA10_ChannelGFP_Seq0009_WellA10_ChannelGFP_Seq0009_RGB.tif	37718		WellD10_ChannelGFP_Seq0039_WellD10_ChannelGFP_Seq0039_RGB.tif	36104
WellA11_ChannelGFP_Seq0010_WellA11_ChannelGFP_Seq0010_RGB.tif	23608		WellD11_ChannelGFP_Seq0040_WellD11_ChannelGFP_Seq0040_RGB.tif	30621
WellB01_ChannelGFP_Seq0012_WellB01_ChannelGFP_Seq0012_RGB.tif	36983		WellD12_ChannelGFP_Seq0041_WellD12_ChannelGFP_Seq0041_RGB.tif	42114
WellB02_ChannelGFP_Seq0013_WellB02_ChannelGFP_Seq0013_RGB.tif	30504		WellE01_ChannelGFP_Seq0042_WellE01_ChannelGFP_Seq0042_RGB.tif	28360
WellB03_ChannelGFP_Seq0014_WellB03_ChannelGFP_Seq0014_RGB.tif	27946		WellE02_ChannelGFP_Seq0043_WellE02_ChannelGFP_Seq0043_RGB.tif	34543
WellB04_ChannelGFP_Seq0015_WellB04_ChannelGFP_Seq0015_RGB.tif	31799		WellE03_ChannelGFP_Seq0044_WellE03_ChannelGFP_Seq0044_RGB.tif	28002
WellB05_ChannelGFP_Seq0016_WellB05_ChannelGFP_Seq0016_RGB.tif	32099		WellE04_ChannelGFP_Seq0045_WellE04_ChannelGFP_Seq0045_RGB.tif	26736
WellB06_ChannelGFP_Seq0017_WellB06_ChannelGFP_Seq0017_RGB.tif	29943		WellE05_ChannelGFP_Seq0046_WellE05_ChannelGFP_Seq0046_RGB.tif	29313
WellB07_ChannelGFP_Seq0018_WellB07_ChannelGFP_Seq0018_RGB.tif	19311		WellE06_ChannelGFP_Seq0047_WellE06_ChannelGFP_Seq0047_RGB.tif	34814
WellB08_ChannelGFP_Seq0019_WellB08_ChannelGFP_Seq0019_RGB.tif	507356		WellE07_ChannelGFP_Seq0048_WellE07_ChannelGFP_Seq0048_RGB.tif	32693
WellB09_ChannelGFP_Seq0020_WellB09_ChannelGFP_Seq0020_RGB.tif	27076		WellE08_ChannelGFP_Seq0049_WellE08_ChannelGFP_Seq0049_RGB.tif	35662
WellB10_ChannelGFP_Seq0021_WellB10_ChannelGFP_Seq0021_RGB.tif	31451		WellE09_ChannelGFP_Seq0050_WellE09_ChannelGFP_Seq0050_RGB.tif	28692
WellB11_ChannelGFP_Seq0022_WellB11_ChannelGFP_Seq0022_RGB.tif	30185		WellE10_ChannelGFP_Seq0051_WellE10_ChannelGFP_Seq0051_RGB.tif	34263
WellB12_ChannelGFP_Seq0023_WellB12_ChannelGFP_Seq0023_RGB.tif	18221		WellE11_ChannelGFP_Seq0052_WellE11_ChannelGFP_Seq0052_RGB.tif	34895
WellC01_ChannelGFP_Seq0024_WellC01_ChannelGFP_Seq0024_RGB.tif	34496		WellE12_ChannelGFP_Seq0053_WellE12_ChannelGFP_Seq0053_RGB.tif	30388
WellC02_ChannelGFP_Seq0025_WellC02_ChannelGFP_Seq0025_RGB.tif	21192		WellF01_ChannelGFP_Seq0054_WellF01_ChannelGFP_Seq0054_RGB.tif	19113
WellC03_ChannelGFP_Seq0026_WellC03_ChannelGFP_Seq0026_RGB.tif	25776		WellF02_ChannelGFP_Seq0055_WellF02_ChannelGFP_Seq0055_RGB.tif	22008
WellC04_ChannelGFP_Seq0027_WellC04_ChannelGFP_Seq0027_RGB.tif	409944		WellF03_ChannelGFP_Seq0056_WellF03_ChannelGFP_Seq0056_RGB.tif	16096
WellC05_ChannelGFP_Seq0028_WellC05_ChannelGFP_Seq0028_RGB.tif	38514		WellF04_ChannelGFP_Seq0057_WellF04_ChannelGFP_Seq0057_RGB.tif	39123
WellC06_ChannelGFP_Seq0029_WellC06_ChannelGFP_Seq0029_RGB.tif	21578		WellF05_ChannelGFP_Seq0058_WellF05_ChannelGFP_Seq0058_RGB.tif	32583
Average	66323.1		WellF06_ChannelGFP_Seq0059_WellF06_ChannelGFP_Seq0059_RGB.tif	29121
			Average	60542.2
Figure 2N
Experiment 1- this data was graphed in the manuscript
PBS			1:5 LC (no macs)
FIsh #	GBS Volume (µm^3)		FIsh #	GBS Volume (µm^3)
1	164000		1	553000
2	175000		2	42900
3	152000		3	103000
4	103000		4	114000
5	169000		5	63200
6	71900		6	83200
7	132000		8	131000
8	127000		9	27700
9	113000		10	175000
10	134000		11	93900
11	247000		12	150000
12	135000		13	10600
13	102000		14	64900
14	53700		15	55500
15	66700		16	70300
16	70300		17	72400
17	7199		18	13700
18	77600		19	24500
19	94500		20	44200
20	9523		21	35600
21	54200		22	15800
22	26500		23	30900
23	73300		24	44800
24	143000		Average	87800
25	113000
Average	105000
Figure 2O
Experiment 1- this data was graphed in the manuscript
PBS			1:5 LC (no macs)
FIsh #	GBS in brain?		FIsh #	In the brain?
1	1		1	1
2	0		2	1
3	1		3	1
4	0		4	0
5	1		5	1
6	1		6	1
7	1		8	1
8	1		9	1
9	1		10	1
10	1		11	0
11	0		12	1
12	0		13	1
13	1		14	1
14	0		15	1
15	1		16	1
16	0		17	1
17	1		18	0
18	1		19	1
19	1		20	1
20	1		21	1
21	1		22	1
22	0		23	0
23	1		24	1
24	1		Average	19
25	1
Average	18
Figure 2Q
Experiment 1- this data was graphed in the manuscript
Fish #	GBS exit assoc with PMN?
1	0
2	0
3	0
4	0
5	0
6	0
7	0
8	0
9	0
10	0
11	0
12	0
13	0
14	0
15	0
16	0
17	0
18	0
19	0
20	0
[truncated: 71 more columns]

## Sheet: Figure 3
Figure 3
Figure 3B
Experiment 1- this data was graphed in the manuscript			Experiment 2			Experiment 3
Fish	# of holes		Fish #	# of holes		Fish #	Vessel #	# of holes
2	2		1	2		1	1	5
3	2		2	3		1	2	3
4	3		3	1		2	1	1
6, v1	11		4	3		2	2	1
6, v2	7		5	3		3	1	2
6,v3	2		7	2		3	2	2
7	4		8	2		3	3	2
9	4		9	5		4	1	1
11	0		10	4		4	2	6
12	3		11	1		5	1	2
14	1		13	3		5	2	2
15,v1	13		12	2		5	3	1
18	2		1.2	1		6	2	2
5	0		2.2	2		6	3	2
1	2		4.2	3		7	2	3
Fish 1 (bot ves)	3		9.2	4		8	1	4
8	9		9.4	3		8	2	2
Average	4		Average	2.58824		10	1	6
							Average	2.61111
Figure 3C
Experiment 1- this data was graphed in the manuscript															Experiment 2							Experiment 3
Fish	perforation diameter (µm)														Fish #	perforation diameter (µm)						Fish #	Vessel #	perforation size (µm)
2	4.16	1.34													1	6.82	4.06					1	1	9.97	5.03	4.63	4.78	7
3	6.28	1.12													2	7.41	7.61	6.4				1	2	4.4	6.79	7.6
4	9.72	2.04	4.68												3	2.91						2	1	8.83
6, v1	2.46	4.51	0.825	2.98	2.55	1.2	2.19	14.5	6.67	1.57	1.86				4	6.54	6.09	6.46				2	2	5.4
6, v2	31.1	2.76	5.39	1.52	2.22	1.41	1.77								5	4.4	4.26	5.74				3	1	11.2	5.02
6, v3	5.74	1.15													7	3.4	3.9					3	2	5.4	5.66
7	12	5.88	1.71	2.15											8	11.5	3.27					3	3	8.3	6.43
9	38.3	13.8	3.35	5.22											9	2.63	3.41	9.52	2.87	4.27		4	1	7.55
11	0														10	7.57	5.19	4.53	3.74			4	2	15.9	7.7	4.69	4.94	3.19	3.43
12	1.8	1.45	5.62												11	9.83						5	1	4.49	9.54
14	11.9														13	4.5	5.73	5.87				5	2	17.7	3.06
15, v1	27.1	3.72	9.36	3.69	3.09	1.23	0.948	2.91	2.38	1.25	3.61	6.64	1.13		12	3.87	4.97					5	3	4.23
18	4.17	2.62													1.2	4.71						6	2	2.74	5.75
5	0														2.2	5.17	6.86					6	3	7.17	3.15
1	12.5	2.69													4.2	3.22	4.3	2.97				7	2	6.67	6.69	6.31
Fish 1 (bot ves)	7.33	1.55	1.02												9.2	4.79	4.01	6.69	4.19			8	1	4.42	3.67	5.36	3.39
8	26.2	25.2	12.9	6.74	6.18	1.36	0.956	0.709	1.71						9.4	4.41	4.11	5.31				8	2	6.49	5.04
Average	5.82554														Average	5.2275						10	1	2.79	7.89	5.67	5.84	10.3	8.76
																						Average	6.4034
Figure 3E
Experiment 1- this data was graphed in the manuscript					Experiment 2					Experiment 3
		Bead leakage?					Bead leakage?					Bead leakage?
Fish #	Vessel #	Inf. Vessel	Uninf. Vessel		Fish #	Vessel #	Inf. Vessel	Uninf vessel		Fish #	Vessel #	Inf. Vessel	Uninf vessel
1	1	1	0		1	1	1	0		1	1	1	0
2	1	1	0		2	1	0	0		1	2	1	0
3	1	1	0		3	1	1	0		1	3	0	0
4	1	1	0		4	1	1	0		1	4	0	0
5	1	1	0		5	1	0	0		2	1	1	0
6	1	1	0		7	1	0	0		2	2	1	0
8	1	-	0		8	1	1	1		2	3	1	0
9	1	1	0		9	1	1	1		2	4	1	0
10	1	0	0		10	1	0	0		3	1	1	1
11	1	1	0		11	1	1	0		3	2	0	0
12	1	-	0		13	1	1	0		3	3	1	0
1	2	1	0		1	2	1	0		3	4	1	0
4	2	1	0		2	2	0	0			Sum	9	1
6	2	1	0		2	4	0	0
6	3	1	0		6	2	1	0			Bead Leakage	Total
3	2	1			4	3	0	0		Uninfected	1	12
9	2	1			9	3	1	0		Infected	9	12
1	3	0			9	2	1	0			beads escaped	beads retained
4	3	1				Sum	11	2		Uninfected	0.0833333	0.916667
9	3	1								Infected	0.75	0.25
1	4	0				Bead Leakage	Total
6	4	1			Uninfected	2	18
9	4	1			Infected	11	18
1	5	1				beads escaped	beads retained
	Sum	19	0		Uninfected	0.111111	0.888889
					Infected	0.611111	0.388889
	Bead Leakage	Total
Uninfected	0	13
Infected	12	13
	Proportion
Uninfected	0	1
Infected	0.923077	0.0769231
Figure 3G
Experiment 1- this data was graphed in the manuscript					Experiment 2					Experiment 3
		PI+?					PI+?					PI+?
Fish #	Colony #	uninf. vessel	inf. Vessel		Fish #	Colony #	uninf. vessel	inf. Vessel		Fish #	Colony #	uninf. vessel	inf. Vessel
1	1	0	1		1	1	0	1		1	1	0	1
1	2	0	0		1	2	0	1		1	2	1	1
1	1a	0	1		1	3	1	1		2	1	0	0
2	1	0	0		1	4	0	1		2	2	1	1
2	2	0	1		2	1	0	1		2	3	0	1
2	3	1	1		2	2	0	0		2	4	0	1
2	4	0	1		2	3	0	0		3	1	0	1
3	1	0	0		3	1	0	1		3	2	1	1
3	2	0	1		3	2	0	0		3	3	0	1
3	2a	0	1		3	3	0	0		3	4	0	1
4	1	1	1		3	4	0	0		4	1	0	1
5	1	0	0		4	1	0	0		5	1	0	1
5	2	0	1		4	2	0	0		4	2	1	1
5	3	1	0		5	1	0	0		4	3	1	1
5	2a	0	1		5	2	0	1		4	4	1	1
6	1	1	0		6	1	0	0		4	5	1	1
6	2	1	0		6	2	0	0		5	1	0	1
7	1	0	1		7	1	0	1		5	2	0	1
7	2	0	1		7	2	1	1		6	1	1	1
8	1	0	1		7	3	0	0			Sum	8	18
8	2	0	1		7	4	0	0
9	1	0	1		8	1	0	1				PI-	PI+
9	2	0	0		8	2	0	0			uninf	0.578947	0.421053
9	1a	0	1		8	3	0	1			inf	0.0526316	0.947368
10	1	0	0			Sum	2	11
11	1	0	1
11	2	0	1				PI-	PI+
11	2a	0	1			uninf	0.916667	0.916667
11	3	1	1			inf	0.458333	0.541667
11	4	1	0
11	2b	0	1
	Sum	7	21
	PI-	PI+
uninf	0.774194	0.225806
inf	0.322581	0.677419
Figure 3I
Experiment 1- this data was graphed in the manuscript
15 hpi							23 hpi							Experiment 2					Experiment 3
Uninfected			Infected				Uninfected			Infected						Annexin+?					Annexin+?
Fish #	Vessel #	Annexin+?	Fish #	Vessel #	Annexin+?		Fish #	Vessel #	Annexin+?	Fish #	Vessel #	Annexin+?		Fish #	Colony #	uninf. vessel	inf. Vessel		Fish #	Colony #	uninf. vessel	inf. Vessel
1	1	0	1	1	0		1	2	1	1	2	1		1	1	1	1		1	1	1	1
1	2	0	1	2	0		1	3	0	1	3	1		1	2	0	1		2	1	0	0
2	1	0	2	1	0		1	4	1	1	4	1		1	3	1	1		2	2	0	0
2	2	1	2	2	1		1	5	1	1	5	1		1	4	0	1		2	3	0	1
3	1	0	3	1	1		2	6		2	6			2	1	0	1		2	4	0	0
3	2	1	3	2	1		3	7	1	3	7	1		2	2	1	1		3	1	1	1
3	3	1	3	3	1		3	8	0	3	8	1		2	3	1	1		3	2	1	1
3	4	1	3	4	1		4	9	1	4	9	1		3	1	0	1		4	1	1	0
4	1	0	4	1	1		4	10	1	4	10	1		3	2	1	1		4	2	1	1
4	2	0	4	2	0		4	11	1	4	11	1		3	3	1	1		4	3	0	1
4	3	0	4	3	1		4	12	1	4	12	1		3	4	0	1		4	4	0	1
5	1	0	5	1	0		5	13	0	5	13	1		4	1	0	1		4	5	0	1
6	1	1	6	1	0		5	14	1	5	14	1		4	2	0	1		5	1	1	1
6	2	0	6	2	0		6	15	1	6	15	1		5	1	1	1		5	2	0	1
7	1	0	7	1	0		6	16	0	6	16	1		5	2	1	1		6	1	0	1
7	2	0	7	2	1		6	17	0	6	17	0		6	1	1	1		6	2	1	1
7	3	0	7	3	0		7	18	0	7	18	0		6	2	1	1		7	1	1	0
8	1	0	8	1	0		8	19	0	8	19	1		7	1	1	1		7	2	1	1
8	2	0	8	2	1		8	20	1	8	20	1		7	2	1	0		8	1	0	1
8	3	0	8	3	1		8	21	0	8	21	1		7	3	1	1		8	2	1	1
	total	5		total	10			total	11		total	17		7	4	1	1			Sum	10	15
														8	1	1	1
														8	2	1	1				annexin -	annexin +
														8	3	0	1			uninf	0.5	0.5
															Sum	16	22			inf	0.25	0.75
															annexin -	annexin +
														uninf	0.333333	0.666667
														inf	0.0833333	0.916667
Figure 3J
Experiment 1- this data was graphed in the manuscript		Uninfected		Infected
Fish #	Vessel #	PI+?	Annexin V+	PI+?	Annexin V+
1	1	0	1	1	1
1	2	0	0	1	1
1	3	1	1	1	1
1	4	0	0	1	1
2	1	0	0	1	1
2	2	0	1	0	1
2	3	0	1	0	1
3	1	0	0	1	1
3	2	0	1	0	1
3	3	0	1	0	1
3	4	0	0	0	1
4	1	0	0	0	1
4	2	0	0	0	1
5	1	0	1	0	1
5	2	0	1	1	1
6	1	0	1	0	1
6	2	0	1	0	1
7	1	0	1	1	1
7	2	1	1	1	0
7	3	0	1	0	1
7	4	0	1	0	1
8	1	0	1	1	1
8	2	0	1	0	1
8	3	0	0	1	1
	total	2	16	11	23
Figure 3M
Experiment 1- this data was graphed in the manuscript
Fish #	GBS exiting?	GBS exiting meningeal vessel
1	1	1
2	1	1
3	1	1
4	1	1
5	1	1
7	1	1
8	1	1
10	1	1
11	1	1
13	1	1
14	1	1
16	1	1
17	1	1
19	1	1
20	1	1
21	1	1
22	1	1
23	1	1
24	1	1
25	1	1
	total	20
Figure 3O
Experiment 1- this data was graphed in the manuscript
Plate #	Fish #	Meningeal vessels cy5+	Uninfected vessel
1	1	1	0
1	2	1	0
1	3	1	0
1	4	1	0
1	5	1	0
2	7	1	0
2	8	1	0
2	10	1	0
2	11	1	1
3	12	1	0
3	13	1	0
3	14	1	1
3	15	1	0
3	16	1	0
3	17	1	0
4	19	1	0
4	20	1	0
4	21	1	0
4	22	1	0
	total	19	2

## Sheet: Figure 4
Figure 4
Figure 4B
Experiment 1- this data was graphed in the manuscript					Experiment 2					Experiment 3					Experiment 4
WT GBS		∆cylE GBS			WT GBS		∆cylE GBS			WT GBS		∆cylE GBS			WT GBS		∆cylE GBS
Fish	Total Area	Fish	Total Area		Fish	Total Area	Fish	Total Area		Fish	Total Area	Fish	Total Area		Fish	Total area	Fish	Total Area
A1	443	C1	749		E1	1953	G1	10693		A1	2874	G1	15646		A1	2234	C1	9541
A2	8097	C2	7848		E2	421	G2	1023		A2	14627	G2	12541		A2	6908	C2	4190
A3	1047	C3	1383		E3	2003	G3	4407		A3	12109	G3	13225		A3	7779	C3	5266
A4	13810	C4	1402		E4	13597	G4	5123		A4	11286	G4	5853		A4	3416	C4	5282
A5	8881	C5	4301		E5	5568	G5	13378		A5	9088	G5	10960		A5	4003	C5	1899
A6	358	C8	562		E6	10034	G6	17678		A6	6661	G6	8778		A6	4544	C8	9713
A7	8516	C9	2344		E7	11530	G7	4694		A7	14753	G7	19645		A7	4327	C9	5780
A8	5838	C10	7367		E8	21273	G8	15415		A8	10768	G8	19498		A8	5050	C10	5098
A9	5421	C11	782		E9	4515	G9	305		A9	17309	G9	13577		A10	4775	C11	10744
A10	964	C12	11828		E10	14127	G10	0		A10	13331	G10	17408		A11	8901	C12	6217
A11	5675	D1	6293		E11	4149	G11	26443		A11	12552	G11	13214		A12	2047	D1	9493
A12	2096	D2	1389		E12	9741	H1	2140		A12	14631	H1	14089		B1	8492	D2	4529
B1	2741	D3	865		F1	4392	H2	5091		B1	17540	H2	12074		B2	3818	D3	8551
B2	4548	D4	2108		F2	1	H3	3217		B2	16312	H3	13093		B3	7064	D4	7644
B3	1012	D5	212		F3	4740	H5	10089		B3	9309	H5	13987		B4	5425	D5	5394
B4	3017	D6	3674		F5	10652	H6	4511		B4	14228	H6	16078		B5	8237	D6	4692
B5	12657	D7	1358		F6	1089	H7	5910		B5	14944	H7	16336		B6	9027	D7	4534
B6	6026	D8	6295		F7	2917	H8	1562		B6	17378	H8	10682		B7	9669	D8	4292
B7	3430	D9	4346		F8	7703	H9	3371		B7	17442	H9	11567		B8	9846	D9	8994
Average	4977.74	D10	2254		F9	11147	H10	4671		B8	12676	H10	4217		B9	11767	D10	8758
		D11	1795		F10	5873	H1	4278		B9	10567	H1	9266		B10	8340	D11	8140
		D12	935		F11	6363	Average	6857.1		B10	12208		9193		B11	8120	D12	2866
		E1	828		F12	7490				B11	7716	Average	12769.4		B12	6608	Average	6437.14
		E2	1106		Average	7012.09				Average	12622.1				Average	6539
		E3	869
		E4	4835
		E5	766
		Average	2907.19
Figure 4C
Experiment 1- this data was graphed in the manuscript					Experiment 2					Experiment 3
WT		∆cylE			WT		∆cylE			WT		∆cylE
Fish #	Total GBS Volume (um^3)	Fish #	Total GBS Volume (um^3)		Fish #	Total GBS Volume (um^3)	Fish #	Total GBS Volume (um^3)		Fish #	Total GBS Volume (um^3)	Fish #	Total GBS Volume (um^3)
1	25300	3	22200		1	8876	1	16200		1	43900	1	102000
2	24600	4	8712		2	11300	2	34600		2	93600	2	20100
5	39200	7	6439		3	7057	3	8095		3	50300	3	67300
6	63800	8	7175		4	8740	4	1675		4	17500	4	46200
9	31100	11	19900		5	30000	5	8292		5	53300	5	4280
10	105000	2	15900		6	11000	6	3714		6	10800	6	18700
1	23700	3	8835		7	20400	7	11300		7	15700	7	85400
4	17300	6	4632		8	6573	8	2175		8	31300	8	33100
5	1662	7	12100		9	19700	9	4621		9	38400	9	32000
8	19400	10	53100		10	27300	10	14700		10	40500	10	23200
9	13300	2	9869		11	8016	11	14200		11	140000	11	11900
11	28400	3	4925		12	8636	12	13200		12	11500	12	35200
1	24900	6	12400		13	10900	13	22100		13	6798	13	15000
4	7784	7	50400		14	12300	14	16800		14	59200	14	31400
5	18000	10	16400		15	6862	15	8364		15	37900	15	68500
8	16700	11	12800		16	28700	16	13400		16	14000	16	94800
9	23700	2	13000		17	15600	17	11900		17	37800	17	15500
12	67400	3	26200		18	14100	18	10400		18	19000	18	6633
1	7251	6	11300		19	16400	19	10200		19	42900	19	11500
4	7983	7	20100		20	10500	20	6900		20	26900	20	30900
5	19000	8	27300		21	7678	21	4109		21	31700	21	17000
Average	27900	9	17100		22	9859	22	11100		22	7982	Average	36695.9
		Average	17308.5		Average	13659	Average	11300		Average	37771.8
Figure 4D
Experiment 1- this data was graphed in the manuscript					Experiment 2					Experiment 3
WT		∆cylE			WT		∆cylE			WT		∆cylE
Fish #	GBS in the brain?	Fish #	GBS in the brain?		Fish #	GBS in the brain?	Fish #	GBS in the brain?		Fish #	GBS in the brain?	Fish #	GBS in the brain?
1	0	3	1		1	1	1	0		1	1	1	1
2	0	4	0		2	1	2	1		2	1	2	1
5	1	7	1		3	1	3	0		3	1	3	1
6	1	8	1		4	1	4	1		4	1	4	1
9	0	11	0		5	1	5	1		5	1	5	1
10	1	2	0		6	1	6	1		6	1	6	1
1	1	3	1		7	1	7	1		7	1	7	1
4	0	6	1		8	1	8	1		8	0	8	1
5	0	7	0		9	0	9	1		9	1	9	1
8	0	10	1		10	0	10	1		10	1	10	0
9	1	2	0		11	0	11	1		11	1	11	1
11	0	3	0		12	1	12	1		12	0	12	0
1	0	6	0		13	1	13	1		13	1	13	1
4	1	7	1		14	1	14	0		14	1	14	1
5	1	10	1		15	1	15	1		15	1	15	1
8	1	11	1		16	1	16	1		16	1	16	1
9	0	2	1		17	1	17	1		17	1	17	0
12	1	3	1		18	1	18	1		18	1	18	1
1	1	6	0		19	1	19	1		19	1	19	1
4	0	7	0		20	1	20	1		20	1	20	0
5	0	8	1		21	1	21	0		21	1	21	1
total	10	9	0		22	1	22	1		22	1	total	17
		total	12		total	19	total	18		total	20
Figure 4E
Experiment 1- this data was graphed in the manuscript
Fish #	Vessel #	Infected vessel- bead leakage?	Uninfected vessel- bead leakage?
1	1	1	0
1	3	0	0
1	4	0	0
1	5	1	0
1	6	1	0
2	1	0	0
2	2	1	0
2	3	0	0
3	1	1	1
3	2	1	0
3	3	1	1
4	1	1	0
4	2	1	0
5	1	0	0
5	2	1	0
5	3	0	0
6	1	1	0
6	2	1	0
6	3	1	0
6	4	0	0
6	5	0	0
7	1	1	1
8	1	1	0
9	1	1	0
10	1	1	0
	total	17	3
Figure 4H
Experiment 1- this data was graphed in the manuscript
WT				∆cylE
Fish #	Vessel #	Uninfected vessel	Infected vessel	Fish #	Vessel #	Uninfected vessel	Infected vessel
1	1	0	1	1	1	0	1
1	2	1	1	1	2	1	1
2	1	0	0	2	1	0	1
2	2	1	1	3	1	0	0
2	3	0	1	4	1	0	1
2	4	0	1	5	1	0	0
3	1	0	1	5	2	1	1
3	2	1	1	5	3	0	1
3	3	0	1	5	4	0	0
3	4	0	1	6	1	1	1
4	1	0	1	6	2	1	1
5	1	0	1	6	3	1	1
4	2	1	1	6	4	1	1
4	3	1	1	8	1	0	1
4	4	1	1	8	2	0	1
4	5	1	1	9	1	1	1
5	1	0	1	10	1	0	1
5	2	0	1	11	1	0	1
6	1	1	1	12	1	0	0
total		9	18	12	2	1	1
				total		8	16

## Sheet: Figure 5
Figure 5
Figure 5B
Experiment 1- this data was graphed in the manuscript
Fish #	Vessel #	Uninfected vessel-border length	Uninfected vessel-straight length	Uninfected alpha-catenin vessel straightness	infected vessel-border length	infected vessel-straight length	infected vessel alpha-catenin straightness
1	1	40	32	0.8	62	11	0.177419
1	2	55	50	0.909091	45	41	0.911111
1	3	57	50	0.877193	49	45	0.918367
1	4	45	42	0.933333	45	41	0.911111
1	5	50	47	0.94	46	31	0.673913
1	6	49	44	0.897959	67	52	0.776119
1	7	45	43	0.955556	23	21	0.913043
1	8	50	47	0.94	61	50	0.819672
2	1	26	22	0.846154	39	35	0.897436
3	1	21	19	0.904762	31	29	0.935484
3	2	35	30	0.857143	41	20	0.487805
4	1	55	49	0.890909	46	33	0.717391
4	2	51	47	0.921569	57	51	0.894737
5	1	61	55	0.901639	41	39	0.95122
5	2	54	52	0.962963	32	28	0.875
6	1	34	33	0.970588	42	42	1
6	2	41	41	1	27	22	0.814815
6	3	38	37	0.973684	27	13	0.481481
6	4	22	21	0.954545	27	24	0.888889
7	1	49	46	0.938776	26	24	0.923077
7	2	30	28	0.933333	33	33	1
7	3	31	25	0.806452	38	32	0.842105
8	1	31	29	0.935484	55	51	0.927273
9	1	32	31	0.96875	32	16	0.5
9	2	34	33	0.970588	48	42	0.875
9	3	40	39	0.975	61	47	0.770492
Average				0.921749			0.803191
Figure 5D
Experiment 1- this data was graphed in the manuscript
Fish #	Vessel #	infected vessel-border length	infected vessel-straight length	infected vessel F-actin straightness	Uninfected vessel-border length	Uninfected vessel-straight length	Uninfected vessel F-actin straightness
1	1	41	25	0.609756	33	27	0.818182
1	2	20	17	0.85	35	32	0.914286
1	3	28	22	0.785714	29	23	0.793103
1	4	19	14	0.736842	13	12	0.923077
5	1	33	26	0.787879	28	27	0.964286
6	1	52	36	0.692308	64	26	0.40625
9	1	31	27	0.870968	38	32	0.842105
9	2	39	32	0.820513	44	38	0.863636
9	3	30	27	0.9	29	26	0.896552
10	1	41	34	0.829268	37	30	0.810811
10	2	35	29	0.828571	31	30	0.967742
10	3	33	25	0.757576	47	43	0.914894
11	1	87	44	0.505747	73	69	0.945205
12	1	39	35	0.897436	27	25	0.925926
13	1	31	31	1	54	52	0.962963
13	2	32	32	1	30	29	0.966667
14	1	25	23	0.92	21	21	1
14	2	36	26	0.722222	47	40	0.851064
15	1	33	29	0.878788	33	33	1
16	1	26	9	0.346154	32	30	0.9375
	Average			0.786987			0.885212
Figure 5E
Experiment 1- this data was graphed in the manuscript
Fish #	Colony #	Uninfected mean F-actin intensity	Infected mean F-actin intensity
1	1	126	94.4
1	2	12.6	14.9
1	3	53.5	59.5
1	4	18.9	18.6
5	1	92.3	73.8
6	1	21.9	19.8
9	1	4.56	4.88
9	2	25.1	24.9
9	3	31.8	43.7
10	1	127	74.5
10	2	7.75	8.69
10	3	25.7	21.9
11	1	20.6	22.7
12	1	32.4	28.8
13	1	11.5	10.6
13	2	18.9	14.8
14	1	24.1	16.5
14	2	13.1	10.6
15	1	38.4	37.2
16	1	106	93.7
Average		40.6055	34.7235
Figure 5G
Experiment 1- this data was graphed in the manuscript
Fish #	Vessel #	Uninfected vessel-border length	Uninfected vessel-straight length	Uninfected vessel ZO-1 straightness	infected vessel-border length	infected vessel-straight length	infected vessel ZO-1 straightness
1	1	21	19	0.904762	17	16	0.941176
1	2	31	26	0.83871	34	24	0.705882
1	3	35	33	0.942857	35	33	0.942857
1	4	40	37	0.925	29	25	0.862069
2	1	34	28	0.823529	32	26	0.8125
2	2	34	31	0.911765	33	26	0.787879
2	4	35	32	0.914286	59	29	0.491525
2	5	21	19	0.904762	25	22	0.88
2	6	39	32	0.820513	74	35	0.472973
3	1	23	22	0.956522	30	19	0.633333
3	1.1	28	27	0.964286	42	14	0.333333
3	2	21	21	1	23	21	0.913043
3	3	21	19	0.904762	27	20	0.740741
3	3.1	16	16	1	19	16	0.842105
3	4	18	15	0.833333	17	17	1
3	5	25	24	0.96	36	22	0.611111
3	6	24	22	0.916667	23	20	0.869565
4	1	13	13	1	17	17	1
4	2	15	15	1	27	25	0.925926
4	3	26	25	0.961538	24	11	0.458333
5	1	22	21	0.954545	23	22	0.956522
5	3	23	21	0.913043	18	17	0.944444
5	4	23	23	1	22	21	0.954545
6	1	17	17	1	30	21	0.7
6	2	19	18	0.947368	19	18	0.947368
6	3	24	23	0.958333	22	18	0.818182
7	1	19	19	1	24	23	0.958333
Average				0.935429			0.796435
Figure 5I
Experiment 1- this data was graphed in the manuscript
Fish #	Vessel #	Hole #	ZO-1 ring around hole?
1	1	1	1
1	1	2	0
1	1	3	0
1	1	4	0
1	1	5	0
1	2	1	0
1	2	2	0
1	2	3	0
2	1	1	1
2	2	1	1
3	1	1	0
3	1	2	0
3	2	1	0
3	3	1	0
3	3	2	1
4	1	1	0
4	2	1	1
4	2	2	0
4	2	3	0
4	2	4	0
4	2	5	0
5	1	1	1
5	1	2	0
5	2	1	0
5	2	2	0
5	3	1	1
6	2	1	0
6	2	2	0
6	3	1	0
6	3	2	0
7	2	1	0
7	2	2	0
7	2	3	0
8	1	1	0
8	1	2	0
8	1	3	0
8	1	4	1
8	2	1	0
8	2	1	0
10	1	1	0
10	1	2	0
10	1	3	0
10	1	1	0
10	1	2	0
10	1	3	0
		Sum	8

## Sheet: Figure 6
Figure 6
Figure 6B
Experiment 1- this data was graphed in the manuscript					Experiment 2
Fish #	Vessel #	Unifected vessel NFkB+?	Infected vessel NFkB+?		Fish #	Vessel #	Unifected vessel NFkB+?	Infected vessel NFkB+?
1	1	0	1		1	1	0	1
2	1	0	1		1	2	0	1
3	1	0	1		1	3	0	1
4	1	1	1		2	1	0	1
5	1	0	1		2	2	0	1
7	1	0	1		3	1	0	1
8	1	1	1		4	1	0	1
9	1	1	1		4	2	0	1
10	1	0	1		4	3	0	1
11	1	0	1		5	1	0	1
13	1	0	1		5	2	0	1
1	2	0	1		6	1	0	0
2	2	0	1		6	2	0	0
2	4	0	1		7	1	0	1
6	2	0	1		7	2	1	1
4	3	0	1		8	1	0	1
9	3	0	1		9	1	0	1
9	2	0	1		11	1	0	1
	total	3	18		12	1	0	1
					13	1	1	1
					14	1	0	1
					14	2	1	1
					14	3	0	0
					15	1	0	0
					15	2	1	1
						total	4	21
Figure 6D
Experiment 1- this data was graphed in the manuscript
Fish #	Vessel #	Unifected vessel NFkB+?	Infected vessel NFkB+?	Holes?	NfkB+ AND hole+
1	1	0	1	1	1
1	2	0	1	1	1
1	3	0	1	1	1
2	1	0	1	1	1
2	2	0	1	0	0
3	1	0	1	0	0
4	1	0	1	1	1
4	2	0	1	1	1
4	3	0	1	0	0
5	1	0	1	1	1
5	2	0	1	1	1
6	1	0	0	0	0
6	2	0	0	1	0
7	1	0	1	1	1
7	2	1	1	1	1
8	1	0	1	1	1
9	1	0	1	1	1
11	1	0	1	1	1
12	1	0	1	0	0
13	1	1	1	1	1
14	1	0	1	1	1
14	2	1	1	1	1
14	3	0	0	1	0
15	1	0	0	1	0
15	2	1	1	1	1
	total	4	21	20	17
Figure 6E
Experiment 1- this data was graphed in the manuscript
		Uninfected		Infected
Fish #	Vessel #	Unifected vessel NFkB+?	Beads leaking?	Infected vessel NFkB+?	Beads leaking?
1	1	0	0	1	1
2	1	0	0	1	0
3	1	0	0	1	1
4	1	1	0	1	1
5	1	0	0	1	0
7	1	0	0	1	0
8	1	1	1	1	1
9	1	1	1	1	1
10	1	0	0	1	0
11	1	0	0	1	1
13	1	0	0	1	1
1	2	0	0	1	1
2	2	0	0	1	0
2	4	0	0	1	0
6	2	0	0	1	1
4	3	0	0	1	0
9	3	0	0	1	1
9	2	0	0	1	1
	total	3	2	18	11
Figure 6G
Experiment 1- this data was graphed in the manuscript
Fish #	Vessel #	Uninfected vessel annexin+?	Uninfected vessel NFkB+?	Infected vessel annexin+?	Infected vessel NFkB+?
1	1	1	0	1	0
2	1	0	0	0	1
2	2	0	0	0	0
2	3	0	0	1	1
2	4	0	0	0	0
3	1	1	1	1	1
3	2	1	1	1	1
4	1	1	1	0	0
4	2	1	1	1	0
4	3	0	0	1	1
4	4	0	1	1	1
4	5	0	0	1	1
5	1	1	1	1	1
5	2	0	0	1	1
6	1	0	0	1	1
6	2	1	1	1	1
7	1	1	0	0	0
7	2	1	1	1	1
8	1	0	0	1	1
8	2	1	1	1	1
	total	10	9	15	14
Figure 6I
Experiment 1- this data was graphed in the manuscript
Fish #	Vessel #	Uninfected vessel CellRox +?	Infected vessel CellRox +?
1	1	0	1
1	2	0	1
1	3	0	0
1	4	1	1
2	1	1	1
2	2	1	0
2	3	0	1
2	4	0	1
3	2	0	1
3	3	0	1
3	4	0	1
4	1	0	1
4	2	1	1
4	3	0	1
4	4	0	0
5	1	0	1
5	2	1	1
5	3	0	0
6	1	0	1
6	2	0	0
6	3	0	1
	total	5	16
Figure 6J	csf3b (G-CSF)
Experiment 1- this data was graphed in the manuscript
Time	Heads			Tails
0	0.00140846	0.00884044	0.479078	2.21914	4.53154	2.82843
6	0.120742	0.0824692	1.6644	0.702222	0.586417	0.76313
12	2.16845	2.80241	1.50177	2.78305	0.549681	1.52274
18	6.90034	9.55772	1.16205	0.00320232	0.000378697	0.00534844
24	15.4193	13.0562	6.57352	0.0249757	0.0234652	0.0223538
Figure 6K	cxcl8a (IL-8)
Experiment 1- this data was graphed in the manuscript
Time	Heads			Tails
0	0.0294961	0.00381703	1.57644	1.03526	0.293209	0.673617
6	0.00196671	0.00188659	0.000886249	6.77396	6.54322	5.06303
12	1.79834	2.15348	3.04547	0.540862	0.0622119	0.371989
18	4.29701	5.91072	0.461158	2.76414e-07	4.84612e-07	5.08705e-07
24	14.0907	16.0741	7.09433	6.13401e-07	4.91377e-07	4.74639e-07
Figure 6L	il1β
Experiment 1- this data was graphed in the manuscript
	Heads			Tails
0	1.02886	0.0564974	0.404038	0.740828	0.489105	1.32297
6	0.0112186	0.022764	0.00985576	0.502875	0.437605	0.372202
12	1.52401	0.992861	1.4084	1.02716	1.00306	1.20929
18	4.18753	6.27772	6.63892	2.82662e-10	2.30237e-06	5.68433e-09
24	32.7965	37.0889	37.5554	5.17202e-05	2.73358e-05	4.21614e-05
Figure 6M	mpo
Experiment 1- this data was graphed in the manuscript
	Heads			Tails
0	2.96905	0.82932		4.44854	2.38392	2.89454
6
12	4.02782	5.20537	1.07177	0.163044	5.43897	0.00718067
18	1.37554	1.05702	1.42405	0.0795681	0.00291626	0.00191072
24	16.7916	13.266	27.4677	0.00231731	0.00289277	0.000854085
Figure 6N	tnf
Experiment 1- this data was graphed in the manuscript
	Heads			Tails
0	0.066863	0.0010441	0.0879865	5.66097	1.44853	4.36774
6	0.0483028	0.185747	0.0824621	0.631809	1.38839	1.23911
12	2.62558	1.01029	3.69648	0.0718478	0.409129	0.503434
18	13.821	1.09433	1.22051	6.0895	0.877861	3.38276
24	8.29623	2.28555	8.42078	3.43172	444.601	938.35
Figure 6O	mmp13
Experiment 1- this data was graphed in the manuscript
	Heads			Tails
0	2.65737	5.85634	0.80107	0.181327	0.138376	0.153538
6	0.00166915	0.00761644		1.13288	1.05702	0.959264
12	6.27667	5.02805	4.43828	0.181327	0.178831	0.0126622
18	6.60397	6.42338	21.4564	1428.22	46.2057	317.365
24	59.5763	74.3709	71.3414	962.071		2866.35
Figure 6P	mmp9
Experiment 1- this data was graphed in the manuscript
	Heads			Tails
0	0.154963	1.34723		0.391387	0.581023	2.8219
6	0.0187539	0.069992	0.0313223	0.858565	0.913831	0.779165
12	2.44528	2.39496	4.14106	0.108568	0.614152	0.302848
18	1.35974	0.595979	1.42734	7.88986	144.007	734.185
24	25.0487	29.378	29.7882	4299.64	1243.34	903.888

## Sheet: Figure 7
Figure 7
Figure 7B
Experiment 1- this data was graphed in the manuscript				Experiment 2
Fish	Diameter of infected vessel (dilation)	Diameter of uninfectde vessel		Fish	Diameter of infected vessel (dilation)	Diameter of uninfected vessel
2	10.7	5.84		1.1	9.26	8.8
3	14.3	5.1		1.3	13.2	6.42
4	13.2	4.95		1.4	14.9	7.32
6, v1	16.3	5.69		1.6	10.7	7.54
6, v2	13.3	5.69		2.1	8.79	5.61
6,v3	8.5	5.69		2.2	15.4	12.5
7	11.1	6.37		2.3	9.42	4.94
9	12.3	5.55		2.4	9.45	6.42
11	8.99	6.68		3.1	13.2	11.2
14	11.5	7.07		3.2	14.1	9.22
15,v1	10.4	4.75		3.3	8.47	6.22
18	10.7	7.32		4.1	10.1	9.85
5	12.5	8.74		4.2	9.12	5.29
1	11.2	4.75		4.3	14	7.84
Fish 1 (bot ves)	7.88	4.75		4.4	16.2	5.44
8	12.1	3.44		5.1	16.2	9.9
10	12.7	5.49		6.1	12	7.1
Average	11.6276	5.75706		Average	12.03	7.74176
Figure 7C
Experiment 1- this data was graphed in the manuscript					Experiment 2
Fish	Diameter of infected vessel	Diameter of uninfected vessel	Diameter of constriction		Fish name	Vessel #	Diameter of infected vessel	Constriction site
2	10.7	5.84	2.68		Fish 2, 1.9x	1	17.1	7.59
3	14.3	5.1	2.39		Fish 3, 2.1x	2	10.5	4.74
4	13.2	4.95	6.49		Fish 1, 2.3x	3	8.23	5.76
6, v1	16.3	5.69	6.66		Fish 2, 2.5x	4	22.5	3.65
6, v2	13.3	5.69	2.82		Fish 2, 2X	5	10.6	2.2
6,v3	8.5	5.69	2.78		Fish 2, 2x (2)	6	11.9	3.53
7	11.1	6.37	4.46		Fish 6, 2.1x	7	8.16	2.64
9	12.3	5.55	5.19		Fish 4, 2.2x	8	6.54	2.64
11	8.99	6.68	2.27		Fish 11, 2.1x	9	10.6	4.47
14	11.5	7.07	2.86		Fish 4, 2.2X	10	9.72	5.23
18	10.7	7.32	2.89		Fish 13, 2.2x	11	8.24	2.02
Fish 1 (bot ves)	7.88	4.75	1.28		Fish 14, 2.2x	12	10.5	2.47
10	12.7	5.49	2.84		Fish 3, 2.8x	13	8.58	2.53
Average	11.6515	5.86077	3.50846		Fish 5, 2x	14	8.42	4.93
					Fish 5, 2X (2)	15	8.3	2.77
					Fish 7, 2X	16	9.91	3.07
						Average	10.6125	3.765
Figure 7D
Experiment 1- this data was graphed in the manuscript
Time (hpi)	Infected Vessel Diameter (μM)	Uninfected Vessel Diameter (μM)
4.11667	12.1	9.01
4.18333	12.1	9.01
4.25	12.1	9.76
4.31667	11.8	9.76
4.45	12.6	9.49
4.51667	11.5	9.49
4.58333	12	9.45
4.65	10.7	9.76
4.71667	12.1	10.1
4.78333	10.7	10.1
4.85	12.4	10.1
4.91667	11.5	10.1
4.98333	10.5	10.4
5.05	10.6	10.4
5.11667	14.8	9.89
5.18333	11.2	9.89
5.25	10	10.4
5.31667	10.9	10.4
5.38333	11.3	10.4
5.45	12.8	10.8
5.51667	12.4	10.8
5.58333	13.2	10.5
5.65	13.5	10.5
5.71667	12.6	10.5
5.78333	14.4	10.5
5.85	12.3	10.5
5.91667	11	10.5
5.98333	13.4	10.5
6.05	12.3	10.5
6.11667	12.9	11
6.18333	12.8	11
6.25	12.9	11
6.31667	13.4	11
6.38333	13.5	11
6.45	14	11
6.51667	13.2	11
6.58333	12.9	11
6.65	13.6	11
6.71667	13.9	11
6.78333	12.9	11
6.85	12.9	11
6.91667	13.1	11
6.98333	12.5	11
7.05	12.8	11
7.11667	13.2	11
7.18333	14.8	11
7.25	14.3	11
7.31667	14.6	11
7.38333	13.2	10.5
7.45	14.4	10.5
7.51667	14.7	10.5
7.58333	15.2	10.8
7.65	15.4	10.8
7.71667	15.1	10.8
7.78333	13.5	10.8
7.85	14.1	10.8
7.91667	14.5	10.8
7.98333	13.4	10.8
8.03333	15.3	10.8
8.1	13.8	10.8
8.16667	15.5	10.8
8.23333	15.3	10.2
8.3	15.6	10.3
8.36667	15.7	10.3
8.43333	15.5	10.3
8.5	15.5	10.3
8.56667	15.5	10.3
8.63333	15.5	10.3
8.7	15.5	10.3
8.76667	15.5	10.5
8.83333	15.5	10.5
8.9	15.5	10.5
8.96667	14.1	10.5
9.03333	15.3	10.5
9.1	15.3	10.5
9.16667	15.3	10.5
9.23333	15.3	10.5
9.3	15.3	10.5
9.36667	15.3	10.5
9.43333	14.7	10.5
9.5	15.1	10.5
9.56667	15.1	10.5
9.63333	14.3	10.5
9.7	15.1	10.6
9.76667	15.1	10.6
9.83333	15.1	9.76
9.9	15.1	9.76
9.96667	15.1	9.76
10.0333	15.1	10.8
10.1	14.4	10.8
10.1667	14.4	10.3
10.2333	14.6	10.2
10.3	14.7	10.2
10.3667	15.5	9.92
10.4333	15.5	8.77
10.5	15.9	10.8
10.5667	15.9	10.8
10.6333	15.9	10.8
10.7	15.9	10.8
10.7667	16.7	10.8
10.8333	16.7	10.8
10.9	15.9	10.8
Figure 7H
Experiment 1- this data was graphed in the manuscript							Experiment 2
No Warfarin Tx:			With Warfarin Tx:				No Warfarin Tx:			With Warfarin Tx:
	Associated with GBS			Associated with GBS			Fish #	# obstructions		Fish #	# obstructions
Fish #	# stuck blood obstructions		Fish #	# stuck blood obstructions			1	13		1	8
1	18		1	5			2	14		2	3
2	18		2	1			3	8		3	3
3	13		3	5			5	8		4	6
4	13		4	5			6	11		5	6
5	5		5	8			7	6		6	4
6	15		6	11			8	12		7	5
7	14		7	14			10	10		8	6
8	12		8	7			11	10		9	5
9	14		9	9			12	12		10	5
10	16		10	9			13	8		11	6
12	9		11	6			14	10		12	6
13	17		12	8			15	8		13	5
14	16		13	6			16	9		14	2
15	12		14	3			17	9		15	9
16	14		15	8			18	7		16	6
17	10		16	5			19	12		17	2
18	13		17	0			20	7		18	6
19	11		18	6			21	10		19	5
20	18		19	10			Average	9.68421	obstructions/brain	20	4
Average	13.5789	obstructions/brain	20	6						21	9
			Average	6.6	obstructions/brain					Average	5.28571	obstructions/brain
Figure 7I
Experiment 1- this data was graphed in the manuscript
No warfarin		With warfarin
Fish #	Total area	Fish #	Total area
A1	162	C1	1906
A2	3270	C2	762
A3	1635	C3	6756
A4	4074	C4	1192
A5	4981	C5	1133
A6	10475	C6	1777
A7	3457	C7	7312
A8	1049	C8	821
A9	5810	C9	1146
A10	1829	C10	1894
A11	4222	C11	2442
A12	2560	C12	2021
B1	1573	D1	809
B2	2546	D2	1696
B3	4072	D3	563
B4	3815	D4	3714
B5	6814	D5	941
B6	3299	D6	670
B7	4638	D7	506
B8	3374	D8	746
B9	3686	D9	167
B10	6750	D10	3330
B11	3258		1922.91
B12	5777
Average	3880.25
Figure 7K
Experiment 1- this data was graphed in the manuscript						Experiment 2
No Warfarin Tx:			With Warfarin Tx:			No Warfarin Tx:			With Warfarin Tx:
Fish #	GBS in brain?		Fish #	GBS in brain?		Fish #	GBS in brain?		Fish #	GBS in brain?
1	0		1	1		1	0		1	1
2	1		2	1		2	1		2	1
3	0		3	1		3	0		3	1
4	0		4	1		5	1		4	1
5	1		5	1		6	1		5	1
6	0		6	0		7	0		6	1
7	0		7	0		8	0		7	1
8	0		8	1		10	0		8	1
9	1		9	0		11	0		9	0
10	0		10	0		12	1		10	1
12	1		11	1		13	1		11	1
13	0		12	1		14	0		12	1
14	1		13	1		15	1		13	1
15	0		14	0		16	0		14	1
16	0		15	0		17	0		15	1
17	0		16	1		18	0		16	1
18	0		17	1		19	1		17	1
19	1		18	1		20	1		18	1
20	0		19	1		21	1		19	1
Total	6		20	1		Total	9		20	1
	out of 19		Total	14					21	0
				out of 20		GBS in brain	0.473684		Total	19
In brain	0.315789		in brain	0.7		GBS not in brain	0.526316
Not in brain	0.684211		not in brain	0.3					GBS in brain	0.904762
									GBS not in brain	0.0952381
Figure 7L
Experiment 1- this data was graphed in the manuscript					Experiment 2					Experiment 3
7hpi					Treatment	# larvae alive	# dead	% survival		Treatment	# larvae alive	# dead	% survival
Treatment	# larvae alive	# dead	% survival		Infected, + warfarin	4	14	0.222222		Infected, + warfarin	3	19	0.136364
Infected, + warfarin	23	0	1		Infected, - warfarin	15	2	0.882353		Infected, - warfarin	17	2	0.894737
Infected, - warfarin	25	0	1		Uninfected, + warfarin	10	0	1		Uninfected, + warfarin	20	0	1
Uninfected, + warfarin	20	0	1		Uninfected, - warfarin	10	0	1		Uninfected, - warfarin	20	0	1
Uninfected, - warfarin	20	0	1
24hpi
Treatment	# larvae alive	# dead	% survival
Infected, + warfarin	18	5	0.782609
Infected, - warfarin	25	0	1
Uninfected, + warfarin	20	0	1
Uninfected, - warfarin	20	0	1
36hpi
Treatment	# larvae alive	# dead	% survival
Infected, + warfarin	7	16	0.304348
Infected, - warfarin	24	1	0.96
Uninfected, + warfarin	20	0	1
Uninfected, - warfarin	20	0	1

## Sheet: Figure 8
Figure 8
Figure 8C
Experiment 1- this data was graphed in the manuscript
Fish #	Vessel #	Uninfected vessel diameter	Infected vessel diameter
1	1	6.73	15.2
1	2	5.89	10.1
1	3	8.07	12.2
1	4	6.96	9.78
1	5	6.26	8.04
1	6	5.74	7.76
1	7	4.45	9.84
1	8.1	5.13	8
1	8.2	5.06	8.56
1	9	4.53	8.53
1	10	6.2	9.14
1	11	5.55	6.51
3	1	6.52	8.97
3	2	4.43	7.41
3	3	5.79	7.38
3	4	5.63	8.48
4	1	3.86	8.1
5	2	6.42	11.4
5	3	5.87	6.67
5	4	4.34	7.27
	Average	5.6715	8.967
Figure 8D
Experiment 1- this data was graphed in the manuscript
Fish #	Vessel #	Holes in inf vessel?
1	1	1
1	2	1
1	3	1
1	4	1
1	5	1
1	6	1
1	7	1
1	8.1	1
1	8.2	1
1	9	1
1	10	1
1	11	0
3	1	1
3	2	1
3	3	0
3	4	1
4	1	1
5	2	1
5	3	1
5	4	1
	Total	18
Figure 8F
Experiment 1- this data was graphed in the manuscript
Fish #	Vessel #	Unifected vessel beads leaking?	Infected vessel beads leaking?
1	1	1	1
2	1	0	1
2	2	0	1
2	3	0	0
3	1	0	1
3	2	0	1
4	1	1	1
4	2	1	1
5	1	0	1
6	1	0	1
6	2	0	1
6	3	0	1
6	4	0	0
7	1	0	1
7	2	0	1
7	4	0	1
1	2	0	1
1	3	0	1
	Total	3	16
Figure 8H
Experiment 1- this data was graphed in the manuscript
Fish #	Vessel #	Uninfected vessel Annexin +?	Infected vessel Annexin +?
1	1	1	1
2	1	0	1
2	2	1	1
2	3	1	1
2	4	0	1
3	1	1	1
3	2	1	1
3	3	1	1
4	1	0	1
4	3	0	1
5	1	0	1
5	2	1	1
6	1	1	1
6	2	0	1
6	3	0	1
7	1	0	0
8	1	1	1
8	2	1	1
9	1	1	1
10	1	1	1
	Sum	12	19

## Sheet: Figure S1
Figure S1
Figure S1B
Experiment 1- this data was graphed in the manuscript
WT		∆srr2
Fish	total area	Fish	total area
A1	12163	C1	1428
A2	6218	C2	4063
A3	12510	C3	15021
A4	14395	C4	1680
A5	9490	C5	1321
A6	10634	C6	5059
A7	9808	C7	5503
A8	17143	C8	52
A9	18347	C9	1018
A10	14334	C10	15027
A11	16380	C11	1392
A12	10708	C12	17261
B1	3398	D1	5942
B2	15074	D2	9357
B3	16467	D3	5216
B4	22853	D4	8079
B5	13348	D5	5932
B6	17354	D6	1367
B7	14306	D7	400
B8	14980	D9	15501
B9	16348	D10	4894
B10	14121	D11	331
B11	13322	D12	8043
B12	13807	Average	5821.17
Average	13646.2
Figure S1C
Experiment 1- this data was graphed in the manuscript
WT		∆srr2
Fish #	GBS volume	Fish #	GBS volume
1	16800	1	1812
2	54300	2	0
3	16100	3	4472
4	37700	4	698
5	82100	5	9953
6	60700	6	4213
7	54100	7	1311
8	44000	8	6970
9	22900	9	2119
10	18300	10	646
11	20500	11	6522
12	14700	12	5427
13	51500	13	4960
14	27500	14	0
15	57000	15	0
16	17700	16	637
17	48700	17	0
18	30100	18	92.2
19	13400	19	2501
20	34000	20	9062
Average	36100	21	12400
		22	2889
		Average	3485.65
Figure S1D
WT		∆srr2
FIsh #	GBS in brain?	FIsh #	GBS in brain?
1	1	1	1
2	1	2	0
3	1	3	0
4	1	4	0
5	1	5	0
6	1	6	0
7	1	7	0
8	1	8	1
9	1	9	0
10	1	10	0
11	1	11	0
12	1	12	0
13	1	13	0
14	1	14	0
15	1	15	0
16	1	16	0
17	1	17	0
18	1	18	0
19	1	19	0
20	1	20	1
Total	20	21	0
		22	0
		Total	3
Figure S1F
Experiment 1- this data was graphed in the manuscript
WT		∆srr2
Fish	total area	Fish	total area
WellA01_ChannelGFP_Seq0000_2025_02_11.tif	2874	WellA01_ChannelGFP_Seq0000_2025_02_11.tif	19560
WellA02_ChannelGFP_Seq0001_2025_02_11.tif	14627	WellA02_ChannelGFP_Seq0001_2025_02_11.tif	8613
WellA03_ChannelGFP_Seq0002_2025_02_11.tif	12109	WellA03_ChannelGFP_Seq0002_2025_02_11.tif	10328
WellA04_ChannelGFP_Seq0003_2025_02_11.tif	11286	WellA04_ChannelGFP_Seq0003_2025_02_11.tif	8863
WellA05_ChannelGFP_Seq0004_2025_02_11.tif	9088	WellA05_ChannelGFP_Seq0004_2025_02_11.tif	14349
WellA06_ChannelGFP_Seq0005_2025_02_11.tif	6661	WellA06_ChannelGFP_Seq0005_2025_02_11.tif	8481
WellA07_ChannelGFP_Seq0006_2025_02_11.tif	14753	WellA07_ChannelGFP_Seq0006_2025_02_11.tif	10529
WellA08_ChannelGFP_Seq0007_2025_02_11.tif	10768	WellA08_ChannelGFP_Seq0007_2025_02_11.tif	11138
WellA09_ChannelGFP_Seq0008_2025_02_11.tif	17309	WellA09_ChannelGFP_Seq0008_2025_02_11.tif	10653
WellA10_ChannelGFP_Seq0009_2025_02_11.tif	13331	WellA11_ChannelGFP_Seq0010_2025_02_11.tif	14606
WellA11_ChannelGFP_Seq0010_2025_02_11.tif	12552	WellA12_ChannelGFP_Seq0011_2025_02_11.tif	15030
WellA12_ChannelGFP_Seq0011_2025_02_11.tif	14631	WellB01_ChannelGFP_Seq0012_2025_02_11.tif	15901
WellB01_ChannelGFP_Seq0012_2025_02_11.tif	17540	WellB02_ChannelGFP_Seq0013_2025_02_11.tif	15284
WellB02_ChannelGFP_Seq0013_2025_02_11.tif	16312	WellB03_ChannelGFP_Seq0014_2025_02_11.tif	14327
WellB03_ChannelGFP_Seq0014_2025_02_11.tif	9309	WellB04_ChannelGFP_Seq0015_2025_02_11.tif	11323
WellB04_ChannelGFP_Seq0015_2025_02_11.tif	14228	WellB06_ChannelGFP_Seq0017_2025_02_11.tif	13947
WellB05_ChannelGFP_Seq0016_2025_02_11.tif	14944	WellB07_ChannelGFP_Seq0018_2025_02_11.tif	11125
WellB06_ChannelGFP_Seq0017_2025_02_11.tif	17378	WellB08_ChannelGFP_Seq0019_2025_02_11.tif	11188
WellB07_ChannelGFP_Seq0018_2025_02_11.tif	17442	WellB09_ChannelGFP_Seq0020_2025_02_11.tif	14841
WellB08_ChannelGFP_Seq0019_2025_02_11.tif	12676	WellB10_ChannelGFP_Seq0021_2025_02_11.tif	15111
WellB09_ChannelGFP_Seq0020_2025_02_11.tif	10567	WellB11_ChannelGFP_Seq0022_2025_02_11.tif	11730
WellB10_ChannelGFP_Seq0021_2025_02_11.tif	12208	Average	12710.8
WellB11_ChannelGFP_Seq0022_2025_02_11.tif	7716
Average	12622.1
Figure S1G
Experiment 1- this data was graphed in the manuscript
WT		∆srr2
Fish #	GBS volume	Fish #	GBS volume
1	8876	1	1680
2	11300	2	10100
3	7057	3	14400
4	8740	4	3762
5	30000	5	1056
6	11000	6	1871
7	20400	7	7816
8	6573	8	10400
9	19700	9	973
10	27300	10	1151
11	8016	11	2474
12	8636	12	0
13	10900	13	671
14	12300	14	6978
15	6862	15	1362
16	28700	16	2649
17	15600	17	2826
18	14100	18	2184
19	16400	20	2050
20	10500	21	6794
21	7678	22	4085
22	9859	Average	4061.05
Average	13659
Figure S1H
WT		∆srr2
FIsh #	GBS in brain?	FIsh #	GBS in brain?
1	1	1	1
2	1	2	1
3	1	3	1
4	1	4	1
5	1	5	0
6	1	6	1
7	1	7	1
8	1	8	1
9	0	9	0
10	0	10	0
11	0	11	0
12	1	12	0
13	1	13	1
14	1	14	1
15	1	15	1
16	1	16	0
17	1	17	1
18	1	18	0
19	1	20	1
20	1	21	1
21	1	22	1
22	1	Total	14
Total	19

## Sheet: Figure S2
Figure S2
Figure S2B
Experiment 1- this data was graphed in the manuscript
PBS		1:5 LC
Fish	Total Area	Fish	Total Area
WellA01_ChannelGFP_Seq0000_WellA01_ChannelGFP_Seq0000_RGB.tif	3459	WellE01_ChannelGFP_Seq0045_WellE01_ChannelGFP_Seq0045_RGB.tif	10939
WellA02_ChannelGFP_Seq0001_WellA02_ChannelGFP_Seq0001_RGB.tif	2762	WellE02_ChannelGFP_Seq0046_WellE02_ChannelGFP_Seq0046_RGB.tif	7625
WellA03_ChannelGFP_Seq0002_WellA03_ChannelGFP_Seq0002_RGB.tif	2887	WellE03_ChannelGFP_Seq0047_WellE03_ChannelGFP_Seq0047_RGB.tif	14712
WellA04_ChannelGFP_Seq0003_WellA04_ChannelGFP_Seq0003_RGB.tif	4922	WellE04_ChannelGFP_Seq0048_WellE04_ChannelGFP_Seq0048_RGB.tif	8266
WellA05_ChannelGFP_Seq0004_WellA05_ChannelGFP_Seq0004_RGB.tif	997	WellE05_ChannelGFP_Seq0049_WellE05_ChannelGFP_Seq0049_RGB.tif	10330
WellA06_ChannelGFP_Seq0005_WellA06_ChannelGFP_Seq0005_RGB.tif	6798	WellE06_ChannelGFP_Seq0050_WellE06_ChannelGFP_Seq0050_RGB.tif	6662
WellA07_ChannelGFP_Seq0006_WellA07_ChannelGFP_Seq0006_RGB.tif	11543	WellE07_ChannelGFP_Seq0051_WellE07_ChannelGFP_Seq0051_RGB.tif	7369
WellA08_ChannelGFP_Seq0007_WellA08_ChannelGFP_Seq0007_RGB.tif	2827	WellE08_ChannelGFP_Seq0052_WellE08_ChannelGFP_Seq0052_RGB.tif	9739
WellA09_ChannelGFP_Seq0008_WellA09_ChannelGFP_Seq0008_RGB.tif	8323	WellE09_ChannelGFP_Seq0053_WellE09_ChannelGFP_Seq0053_RGB.tif	10081
WellA10_ChannelGFP_Seq0009_WellA10_ChannelGFP_Seq0009_RGB.tif	7622	WellE10_ChannelGFP_Seq0054_WellE10_ChannelGFP_Seq0054_RGB.tif	13532
WellA11_ChannelGFP_Seq0010_WellA11_ChannelGFP_Seq0010_RGB.tif	7511	WellE11_ChannelGFP_Seq0055_WellE11_ChannelGFP_Seq0055_RGB.tif	6591
WellA12_ChannelGFP_Seq0011_WellA12_ChannelGFP_Seq0011_RGB.tif	39	WellE12_ChannelGFP_Seq0056_WellE12_ChannelGFP_Seq0056_RGB.tif	11086
WellB01_ChannelGFP_Seq0012_WellB01_ChannelGFP_Seq0012_RGB.tif	3798	WellF01_ChannelGFP_Seq0057_WellF01_ChannelGFP_Seq0057_RGB.tif	10590
WellB02_ChannelGFP_Seq0013_WellB02_ChannelGFP_Seq0013_RGB.tif	979	WellF02_ChannelGFP_Seq0058_WellF02_ChannelGFP_Seq0058_RGB.tif	5095
WellB03_ChannelGFP_Seq0014_WellB03_ChannelGFP_Seq0014_RGB.tif	11229	WellF03_ChannelGFP_Seq0059_WellF03_ChannelGFP_Seq0059_RGB.tif	14254
WellB04_ChannelGFP_Seq0015_WellB04_ChannelGFP_Seq0015_RGB.tif	41	WellF04_ChannelGFP_Seq0060_WellF04_ChannelGFP_Seq0060_RGB.tif	10279
WellB05_ChannelGFP_Seq0016_WellB05_ChannelGFP_Seq0016_RGB.tif	4492	WellF05_ChannelGFP_Seq0061_WellF05_ChannelGFP_Seq0061_RGB.tif	10586
WellB06_ChannelGFP_Seq0017_WellB06_ChannelGFP_Seq0017_RGB.tif	6174	WellF06_ChannelGFP_Seq0062_WellF06_ChannelGFP_Seq0062_RGB.tif	12378
WellB07_ChannelGFP_Seq0018_WellB07_ChannelGFP_Seq0018_RGB.tif	5542	WellF07_ChannelGFP_Seq0063_WellF07_ChannelGFP_Seq0063_RGB.tif	11084
WellB08_ChannelGFP_Seq0019_WellB08_ChannelGFP_Seq0019_RGB.tif	388	WellF08_ChannelGFP_Seq0064_WellF08_ChannelGFP_Seq0064_RGB.tif	11137
WellB09_ChannelGFP_Seq0020_WellB09_ChannelGFP_Seq0020_RGB.tif	1589	WellF09_ChannelGFP_Seq0065_WellF09_ChannelGFP_Seq0065_RGB.tif	12460
WellB11_ChannelGFP_Seq0022_WellB11_ChannelGFP_Seq0022_RGB.tif	7246	WellF10_ChannelGFP_Seq0066_WellF10_ChannelGFP_Seq0066_RGB.tif	8204
WellB12_ChannelGFP_Seq0023_WellB12_ChannelGFP_Seq0023_RGB.tif	3163	WellF11_ChannelGFP_Seq0067_WellF11_ChannelGFP_Seq0067_RGB.tif	11448
WellC01_ChannelGFP_Seq0024_WellC01_ChannelGFP_Seq0024_RGB.tif	6271	WellF12_ChannelGFP_Seq0068_WellF12_ChannelGFP_Seq0068_RGB.tif	4130
WellC02_ChannelGFP_Seq0025_WellC02_ChannelGFP_Seq0025_RGB.tif	5794	WellG01_ChannelGFP_Seq0069_WellG01_ChannelGFP_Seq0069_RGB.tif	6694
WellC03_ChannelGFP_Seq0026_WellC03_ChannelGFP_Seq0026_RGB.tif	264	WellG02_ChannelGFP_Seq0070_WellG02_ChannelGFP_Seq0070_RGB.tif	13735
WellC04_ChannelGFP_Seq0027_WellC04_ChannelGFP_Seq0027_RGB.tif	3963	WellG03_ChannelGFP_Seq0071_WellG03_ChannelGFP_Seq0071_RGB.tif	10419
WellC05_ChannelGFP_Seq0028_WellC05_ChannelGFP_Seq0028_RGB.tif	7335	WellG04_ChannelGFP_Seq0072_WellG04_ChannelGFP_Seq0072_RGB.tif	9988
WellC06_ChannelGFP_Seq0029_WellC06_ChannelGFP_Seq0029_RGB.tif	4721	WellG05_ChannelGFP_Seq0073_WellG05_ChannelGFP_Seq0073_RGB.tif	9324
WellC07_ChannelGFP_Seq0030_WellC07_ChannelGFP_Seq0030_RGB.tif	5096	WellG06_ChannelGFP_Seq0074_WellG06_ChannelGFP_Seq0074_RGB.tif	8421
WellC08_ChannelGFP_Seq0031_WellC08_ChannelGFP_Seq0031_RGB.tif	5043	WellG07_ChannelGFP_Seq0075_WellG07_ChannelGFP_Seq0075_RGB.tif	7668
WellC09_ChannelGFP_Seq0032_WellC09_ChannelGFP_Seq0032_RGB.tif	8607	WellG08_ChannelGFP_Seq0076_WellG08_ChannelGFP_Seq0076_RGB.tif	12980
WellC10_ChannelGFP_Seq0033_WellC10_ChannelGFP_Seq0033_RGB.tif	1875	WellG09_ChannelGFP_Seq0077_WellG09_ChannelGFP_Seq0077_RGB.tif	8452
WellC11_ChannelGFP_Seq0034_WellC11_ChannelGFP_Seq0034_RGB.tif	8244	Average	9886.61
WellC12_ChannelGFP_Seq0035_WellC12_ChannelGFP_Seq0035_RGB.tif	5304
WellD01_ChannelGFP_Seq0036_WellD01_ChannelGFP_Seq0036_RGB.tif	5676
WellD02_ChannelGFP_Seq0037_WellD02_ChannelGFP_Seq0037_RGB.tif	4109
WellD03_ChannelGFP_Seq0038_WellD03_ChannelGFP_Seq0038_RGB.tif	119
WellD04_ChannelGFP_Seq0039_WellD04_ChannelGFP_Seq0039_RGB.tif	73
WellD05_ChannelGFP_Seq0040_WellD05_ChannelGFP_Seq0040_RGB.tif	1476
WellD06_ChannelGFP_Seq0041_WellD06_ChannelGFP_Seq0041_RGB.tif	4960
WellD07_ChannelGFP_Seq0042_WellD07_ChannelGFP_Seq0042_RGB.tif	1936
WellD08_ChannelGFP_Seq0043_WellD08_ChannelGFP_Seq0043_RGB.tif	3955
WellD09_ChannelGFP_Seq0044_WellD09_ChannelGFP_Seq0044_RGB.tif	5130
Average	4415.5
Figure S2C
Experiment 1- this data was graphed in the manuscript
PBS		1:5 LC (no macs)
FIsh #	GBS Volume (µm^3)	FIsh #	GBS Volume (µm^3)
1	9060	1	190000
2	58300	2	106000
3	17800	3	144000
4	61900	4	68300
5	26400	5	89900
6	59600	6	168000
7	46000	7	36000
8	30700	8	57800
9	34100	9	157000
10	2490	10	145000
11	77600	11	92600
12	44400	12	145000
13	17300	13	191000
14	23800	14	66800
15	11900	15	164000
16	31300	16	80600
17	19500	17	124000
18	96500	18	139000
19	86500	19	171000
20	20400	20	150000
Average	38800	21	153000
		22	36400
		Average	122000

[truncated: 6 more sheets: Figure S3, Figure S4 , Figure S5, Figure S6, Figure S7, Figure S8]
